# Supplementary material for: Substitution of human olfaction by the trigeminal system
Source: Sci Adv. 2025 Nov 26;11(48):eadu7926. doi: 10.1126/sciadv.adu7926 (PMC12652247; doi:10.1126/sciadv.adu7926)
Supplement: Supplementary file 2 — Data S1 [file sciadv.adu7926_data_s1.zip]

Archive with 1 entries (1 files):
- adu7926_data_s1.xlsx
