# Supplementary material for: Substitution of human olfaction by the trigeminal system
Source: Sci Adv. 2025 Nov 26;11(48):eadu7926. doi: 10.1126/sciadv.adu7926 (PMC12652247; doi:10.1126/sciadv.adu7926)
Supplement: Supplementary file 2 — Data S1 [file sciadv.adu7926_data_s1.zip › adu7926_data_s1.xlsx]

## Sheet: Information
These data accompany article	Substitution of human olfaction by the trigeminal system by Stanley, Lipp, Mignot, Weise, Garefis et al.
TAB	DESCRIPTION	FIGURES CREATED
General	Overview of subject characteristics by experiment
Exp1-4 Threshold	Threshold for detection of electrical stimulation by subject and experiment	Fig 2B, 3B, 4B, 5B, 6A
Exp1-4 Stimulation Perception	Perceptual evaluation of electrical stimulation by subject & experiment at threshold and 2x threshold current	Fig 2C, 3C, 4C, 5C, 6B
Exp1-3 Pattern Perception	Perceptual evaluation of different electrical stimulation patterns by each presentation in the sequence, subject and experiment	Fig 2D, 3D, 4D, Sup Table 1, Sup Fig 4
Exp1 Pattern discrimination	Sequence of stimulation patterns with subject response "same/different" to previous	Fig 2E
Exp2-3 Block3 discrimination	raw discrimination data for experiments 2 & 3	Fig 3E, 4E
Exp2-3 Pattern discrimination	sorted discrimination data for experiments 2 & 3	Fig 3E, 4E
Exp4 Preference	preference data comparing patter #1 & pattern #3	Fig 5D
Exp4 Pattern discrimination	discrimination data for experiment 4	Fig 5E
Exp1-3 cross-modal	Subjects' associations of different concepts to the different stimulation patterns	Sup Fig 4E

## Sheet: General
Subject_ID	age	gender	city	exp #	olfactory status
01_CNRS	52	male	Lyon	1	normosmic
02_CNRS	60	male	Lyon	1	normosmic
03_CNRS	52	male	Lyon	1	normosmic
04_CNRS	25	male	Lyon	1	normosmic
05_CNRS	23	male	Lyon	1	normosmic
06_CNRS	49	female	Lyon	1	anosmic
07_CNRS	42	female	Lyon	1	anosmic
08_CNRS	25	male	Lyon	1	anosmic
09_CNRS	63	female	Lyon	1	hyposmic
01_AUTH	33	male	Thessalonika	2	normosmic
02_AUTH	47	female	Thessalonika	2	normosmic
03_AUTH	27	female	Thessalonika	2	hyposmic
04_AUTH	53	male	Thessalonika	2	normosmic
05_AUTH	56	female	Thessalonika	2	normosmic
06_AUTH	69	female	Thessalonika	2	hyposmic
07_AUTH	55	female	Thessalonika	2	anosmic
08_AUTH	35	female	Thessalonika	2	hyposmic
09_AUTH	55	female	Thessalonika	2	hyposmic
10_AUTH	53	female	Thessalonika	2	hyposmic
11_AUTH	31	female	Thessalonika	2	normosmic
12_AUTH	30	female	Thessalonika	2	normosmic
01_TUD	61	female	Dresden	3	hyposmic
02_TUD	55	female	Dresden	3	anosmic
03_TUD	61	male	Dresden	3	hyposmic
04_TUD	38	female	Dresden	3	hyposmic
05_TUD	61	male	Dresden	3	hyposmic
06_TUD	70	female	Dresden	3	anosmic
07_TUD	58	male	Dresden	3	hyposmic
08_TUD	47	female	Dresden	3	anosmic
09_TUD	65	male	Dresden	3	anosmic
10_TUD	58	female	Dresden	3	hyposmic
11_TUD	69	male	Dresden	3	hyposmic
12_TUD	62	female	Dresden	3	anosmic
13_TUD	57	female	Dresden	3	normosmic
14_TUD	58	female	Dresden	3	hyposmic
15_TUD	63	male	Dresden	3	hyposmic
16_TUD	56	female	Dresden	3	anosmic
17_TUD	76	female	Dresden	3	anosmic
18_TUD	58	female	Dresden	3	hyposmic
19_TUD	54	female	Dresden	3	anosmic
20_TUD	51	female	Dresden	3	anosmic
21_TUD	68	female	Dresden	3	hyposmic
01_TUD	47	female	Dresden	4	anosmic
02_TUD	58	male	Dresden	4	anosmic
03_TUD	61	female	Dresden	4	hyposmic
04_TUD	55	male	Dresden	4	hyposmic
05_TUD	65	female	Dresden	4	hyposmic
06_TUD	49	male	Dresden	4	anosmic
07_TUD	57	female	Dresden	4	hyposmic
08_TUD	75	female	Dresden	4	anosmic
09_TUD	65	female	Dresden	4	hyposmic
10_TUD	52	female	Dresden	4	hyposmic
11_TUD	59	female	Dresden	4	anosmic
12_TUD	60	female	Dresden	4	normosmic
01_AUTH	46	female	Thessalonika	4	anosmic
02_AUTH	67	male	Thessalonika	4	anosmic
03_AUTH	19	male	Thessalonika	4	hyposmic
04_AUTH	43	female	Thessalonika	4	hyposmic
05_AUTH	40	female	Thessalonika	4	hyposmic
06_AUTH	26	male	Thessalonika	4	anosmic
07_AUTH	49	female	Thessalonika	4	hyposmic
08_AUTH	36	female	Thessalonika	4	anosmic
09_AUTH	42	female	Thessalonika	4	hyposmic
10_AUTH	46	female	Thessalonika	4	hyposmic
11_AUTH	79	female	Thessalonika	4	hyposmic

## Sheet: Exp1-4 Threshold
Subject_ID	exp #	Threshold (mA)
01_CNRS	1	4.2
02_CNRS	1	0.5
03_CNRS	1	2.1
04_CNRS	1	0.5
05_CNRS	1	1.9
06_CNRS	1	1.1
07_CNRS	1	0.85
08_CNRS	1	0.25
09_CNRS	1	1
01_AUTH	2	0.6
02_AUTH	2	0.85
03_AUTH	2	1.2
04_AUTH	2	0.85
05_AUTH	2	1.1
06_AUTH	2	1.2
07_AUTH	2	1.45
08_AUTH	2	1.5
09_AUTH	2	0.9
10_AUTH	2	1.6
11_AUTH	2	2.4
12_AUTH	2	0.9
01_TUD	3	1.19
02_TUD	3	0.71
03_TUD	3	1.18
04_TUD	3	1.41
05_TUD	3	1.55
06_TUD	3	0.05
07_TUD	3	1.11
08_TUD	3	0.95
09_TUD	3	0.85
10_TUD	3	1.63
11_TUD	3	0.28
12_TUD	3	1.23
13_TUD	3	1.56
14_TUD	3	1.18
15_TUD	3	1.43
16_TUD	3	0.35
17_TUD	3	0.45
18_TUD	3	0.2
19_TUD	3	1.5
20_TUD	3	2.55
21_TUD	3	0.78
01_AUTH	4	0.7
02_AUTH	4	1.32
03_AUTH	4	1.1
04_AUTH	4	0.7
05_AUTH	4	0.4
06_AUTH	4	1.2
07_AUTH	4	1.7
01_TUD	4	0.55
02_TUD	4	1.88
03_TUD	4	0.15
04_TUD	4	0.78
05_TUD	4	0.7
06_TUD	4	0.7
07_TUD	4	0.38
08_TUD	4	0.45
09_TUD	4	0.45
10_TUD	4	0.15
11_TUD	4	1.175
12_TUD	4	0.13
08_AUTH	4	1
09_AUTH	4	1.2
10_AUTH	4	1.5
11_AUTH	4	0.85

## Sheet: Exp1-4 Stimulation Perception
		at Threshold current				at double Threshold current
Subject_ID	exp #	Intensity [0,10]	Hedonicity [-5,5]	Warmth [0,10]	Irritation [0,10]	Intensity [0,10]	Hedonicity [-5,5]	Warmth [0,10]	Irritation [0,10]
01_CNRS	1	1	0	0	0	3	0	0	1
02_CNRS	1	3	0	0	0	4	0	0	0
03_CNRS	1	1	0	0	1	3	-2	0	3
04_CNRS	1	2	0	0	1	2	-2	0	3
05_CNRS	1	3	1	3	3	8	-3	3	6
06_CNRS	1	1	0	0	0	1	0	0	0
07_CNRS	1	0	0	0	0	1	-1	0	0
08_CNRS	1	2	0	0	0	3	0	0	0
09_CNRS	1	0	0	0	0	2	0	0	0
01_AUTH	2	2	0	0	0	3	-1	0	1
02_AUTH	2	1	0	0	1	4	-4	1	2
03_AUTH	2	2	-1	1	0	4	-3	1	2
04_AUTH	2	1	0	0	0	3	0	0	2
05_AUTH	2	3	1	0	1	7	-4	2	3
06_AUTH	2	1	0	1	1	5	1	0	2
07_AUTH	2	1	5	2	3	4	4	4	5
08_AUTH	2	2	0	0	0	6	0	1	1
09_AUTH	2	1	-1	0	2	4	-3	0	5
10_AUTH	2	2	0	0	0	5	0	0	2
11_AUTH	2	3	2	0	2	5	0	0	3
12_AUTH	2	2	0	0	1	7	-2	0	3
01_TUD	3	4	-3	0	1	7	-5	0	6
02_TUD	3	1	0	0	0	1	0	0	0
03_TUD	3	1	3	0	1	3	3	0	2
04_TUD	3	2	0	0	0	5	0	0	2
05_TUD	3	2	5	2	4	8	-2	0	5
06_TUD	3	1	5	0	0	1	3	0	0
07_TUD	3	1	0	0	1	3	0	0	3
08_TUD	3	1	0	0	0	3	-1	0	0
09_TUD	3	1	0	0	1	3	-1	0	2
10_TUD	3	1	1	0	2	2	0	0	3
11_TUD	3	1	0	0	1	2	0	0	2
12_TUD	3	2	0	0	1	2	-1	0	0
13_TUD	3	5	4	2	1	6	-1	2	3
14_TUD	3	2	0	0	1	5	-2	0	3
15_TUD	3	1	2	0	1	1	2	0	1
16_TUD	3	1	0	0	1	2	-1	0	1
17_TUD	3	2	3	0	1	4	2	0	0
18_TUD	3	2	4	0	1	3	4	0	1
19_TUD	3	3	2	0	2	5	2	0	4
20_TUD	3	1	5	0	1	5	4	0	2
21_TUD	3	5	0	0	2	7	-3	0	5
01_AUTH	4	2	2	0	0	8	-4	0	8
02_AUTH	4	3	3	0	3	4	4	0	4
03_AUTH	4	3	-5	0	4	6	5	0	6
04_AUTH	4	1	-1	0	0	5	-3	0	5
05_AUTH	4	1	0	0	1	2	0	0	1
06_AUTH	4	4	3	0	2	7	2	0	3
07_AUTH	4	4	1	0	4	7	0	1	2
01_TUD	4	1	5	0	1	4	5	0	4
02_TUD	4	1	0	0	1	2	-1	0	2
03_TUD	4	2	0	0	2	3	0	1	3
04_TUD	4	3	0	2	2	6	0	2	3
05_TUD	4	5	0	0	5	8	3	0	6
06_TUD	4	0.3	0	0	0.3	1.2	0	0	0.5
07_TUD	4	1	0	0	0	1	0	0	1
08_TUD	4	2	5	0	2	3	5	2	3
09_TUD	4	1	0	0	1	2	-1	0	2
10_TUD	4	1	0	0	0	1	0	0	0
11_TUD	4	1	0	0	1	3	0	0	3
12_TUD	4	2	0	0	3	3	0	0	2
08_AUTH	4	3	1	0	3	6	-3	0	8
09_AUTH	4	1	0	0	0	4	-1	0	4
10_AUTH	4	1	0	0	0	6	-3	0	5
11_AUTH	4	4	3	0	6	8	-4	0	7

## Sheet: Exp1-3 Pattern Perception
		Stimulation pattern	Intensity [0,10]	Hedonicity [-5,5]	Warmth [0,10]	Irritation [0,10]	Stimulation	Intensity [0,10]	Hedonicity [-5,5]	Warmth [0,10]	Irritation [0,10]	Stimulation	Intensity [0,10]	Hedonicity [-5,5]	Warmth [0,10]	Irritation [0,10]	Stimulation	Intensity [0,10]	Hedonicity [-5,5]	Warmth [0,10]	Irritation [0,10]	Stimulation	Intensity [0,10]	Hedonicity [-5,5]	Warmth [0,10]	Irritation [0,10]	Stimulation	Intensity [0,10]	Hedonicity [-5,5]	Warmth [0,10]	Irritation [0,10]	Stimulation	Intensity [0,10]	Hedonicity [-5,5]	Warmth [0,10]	Irritation [0,10]	Stimulation	Hedonicity [-5,5]	Warmth [0,10]	Irritation [0,10]	Stimulation	Intensity [0,10]	Hedonicity [-5,5]	Warmth [0,10]	Irritation [0,10]	Stimulation	Intensity [0,10]	Hedonicity [-5,5]	Warmth [0,10]
Subject_ID	exp #	pattern1	Int_pattern1	Pleas_pattern1	Warm_pattern1	Irrit_pattern1	pattern2	Int_pattern2	Pleas_pattern2	Warm_pattern2	Irrit_pattern2	pattern3	Int_pattern3	Pleas_pattern3	Warm_pattern3	Irrit_pattern3	pattern4	Int_pattern4	Pleas_pattern4	Warm_pattern4	Irrit_pattern4	pattern5	Int_pattern5	Pleas_pattern5	Warm_pattern5	Irrit_pattern5	pattern6	Int_pattern6	Pleas_pattern6	Warm_pattern6	Irrit_pattern6	pattern7	Int_pattern7	Pleas_pattern7	Warm_pattern7	Irrit_pattern7	pattern8	Pleas_pattern8	Warm_pattern8	Irrit_pattern8	pattern9	Int_pattern9	Pleas_pattern9	Warm_pattern9	Irrit_pattern9	pattern10	Int_pattern10	Pleas_pattern10	Warm_pattern10
01_CNRS	1	1	3	-1	0	1	3	4	-1	0	3	2	0	N/A	N/A	N/A	1	1	-1	0	1	1	1	-1	0	1	4	2	-1	0	1	3	1	-1	0	1	3	-1	0	1	2	0	N/A	N/A	N/A	4	2	-1	0
02_CNRS	1	1	3	0	0	0	3	4	0	0	0	2	0	N/A	N/A	N/A	1	3	0	0	0	1	3	0	0	0	4	4	0	0	0	3	4	0	0	0	3	0	0	0	2	0	N/A	N/A	N/A	4	4	0	0
03_CNRS	1	1	5	-3	1	5	3	7	-4	2	6	2	0	N/A	N/A	N/A	1	5	-3	2	4	1	5	-3	2	4	4	8	-4	2	7	3	5	-3	1	3	3	-3	1	2	2	0	N/A	N/A	N/A	4	7	-4	2
04_CNRS	1	1	3	-2	0	2	3	3	-2	0	3	2	0	N/A	N/A	N/A	1	1	0	1	2	1	1	0	1	2	4	2	-1	0	3	3	2	0	0	3	3	0	0	3	2	0	N/A	N/A	N/A	4	3	-2	0
05_CNRS	1	1	7	-3	3	7	3	7	-3	3	7	2	0	N/A	N/A	N/A	1	6	0	3	6	1	6	0	3	6	4	6	1	4	4	3	6	0	3	6	3	1	3	4	2	0	N/A	N/A	N/A	4	5	1	3
06_CNRS	1	1	1	0	0	0	3	2	-0.5	0	0.5	2	0	N/A	N/A	N/A	1	1	0	0	0	1	0.5	0	0	0	4	0.5	0	0	0	3	2	-1	0	1	3	-1	0	1	2	0	N/A	N/A	N/A	4	1	-0.5	0
07_CNRS	1	1	1	-1	2	0	3	3	-2	3	2	2	0	N/A	N/A	N/A	1	0	0	0	0	1	0	N/A	N/A	N/A	4	0	N/A	N/A	N/A	3	3	-2	0	0	3	-3	0	0	2	0	N/A	N/A	N/A	4	4	-2	0
09_CNRS	1	1	2	0	0	1	3	3	0	0	1	2	0	N/A	N/A	N/A	1	1	0	0	0	1	1	0	0	1	4	3	-1	0	2	3	2	0	0	2	3	-1	0	2	2	0	N/A	N/A	N/A	4	3	-1	0
08_CNRS	1	1	2	0	0	0	3	4	-1	0	0	2	0	N/A	N/A	N/A	1	3	0	0	0	1	3	0	0	0	4	3	0	0	0	3	4	0	0	0	3	0	0	0	2	0	N/A	N/A	N/A	4	2	-1	0
01_AUTH	2	1	2	-2	0	2	2	0	0	0	0	3	3	-2	1	3	4	4	-2	1	4	2	0	N/A	N/A	N/A	2	0	N/A	N/A	N/A	4	5	-4	3	5	2	N/A	N/A	N/A	3	6	-4	2	6	2	0	N/A	N/A
02_AUTH	2	1	4	-3	0	4	2	0	0	0	0	3	5	-4	0	6	4	5	-4	0	7	2	0	N/A	N/A	N/A	2	0	N/A	N/A	N/A	4	2	-1	0	1	2	N/A	N/A	N/A	3	4	-3	0	5	2	0	N/A	N/A
03_AUTH	2	1	6	-5	0	6	2	0	0	0	0	3	0	0	0	0	4	0	0	0	0	2	0	N/A	N/A	N/A	2	0	N/A	N/A	N/A	4	4	-2	0	5	2	N/A	N/A	N/A	3	4	-1	0	2	2	0	N/A	N/A
04_AUTH	2	1	3	1	0	0	2	0	0	0	0	3	3	1	0	1	4	0	0	0	0	2	0	N/A	N/A	N/A	2	0	N/A	N/A	N/A	4	7	-2	1	2	2	N/A	N/A	N/A	3	5	-1	1	0	2	0	N/A	N/A
05_AUTH	2	1	7	-1	0	6	2	0	0	0	0	3	2	0	3	0	4	7	-4	0	8	2	2	0	0	0	2	0	N/A	N/A	N/A	4	2	-1	1	0	2	N/A	N/A	N/A	3	7	-5	5	4	2	0	N/A	N/A
06_AUTH	2	1	8	-3	0	6	2	0	0	0	0	3	7	-5	3	6	4	8	-5	0	7	2	0	N/A	N/A	N/A	2	0	N/A	N/A	N/A	4	8	-5	0	8	2	N/A	N/A	N/A	3	9	-5	8	10	2	0	N/A	N/A
07_AUTH	2	1	7	5	6	6	2	0	0	0	0	3	7	1	4	7	4	2	3	2	2	2	0	N/A	N/A	N/A	2	0	N/A	N/A	N/A	4	3	3	2	3	2	N/A	N/A	N/A	3	2	1	1	2	2	0	N/A	N/A
08_AUTH	2	1	5	-1	3	5	2	0	0	0	0	3	8	-3	3	6	4	6	-4	2	5	2	0	N/A	N/A	N/A	2	0	N/A	N/A	N/A	4	6	-4	0	7	2	N/A	N/A	N/A	3	9	-5	0	8	2	0	N/A	N/A
09_AUTH	2	1	6	-2	0	6	2	0	0	0	0	3	9	-4	0	8	4	6	-4	0	7	2	0	N/A	N/A	N/A	2	0	N/A	N/A	N/A	4	7	-3	0	5	2	0	0	1	3	8	-4	0	9	2	0	N/A	N/A
10_AUTH	2	1	1	0	0	1	2	0	0	0	0	3	2	0	0	2	4	4	0	1	1	2	0	N/A	N/A	N/A	2	0	N/A	N/A	N/A	4	3	-2	0	3	2	N/A	N/A	N/A	3	2	-3	0	2	2	0	N/A	N/A
11_AUTH	2	1	4	0	0	3	2	0	0	0	0	3	6	-2	1	3	4	8	-4	0	6	2	0	N/A	N/A	N/A	2	0	N/A	N/A	N/A	4	9	-4	0	8	2	N/A	N/A	N/A	3	7	-2	0	6	2	0	N/A	N/A
12_AUTH	2	1	5	-2	0	4	2	0	0	0	0	3	7	-4	1	5	4	8	-5	0	7	2	0	N/A	N/A	N/A	2	0	N/A	N/A	N/A	4	8	-5	0	8	2	N/A	N/A	N/A	3	6	-2	0	4	2	0	N/A	N/A
01_TUD	3	1	0	N/A	N/A	N/A	3	7	-5	0	4	4	9	-4	0	5	2	0	N/A	N/A	N/A	4	9	-4	0	7	2	0	N/A	N/A	N/A
02_TUD	3	1	0	N/A	N/A	N/A	2	0	N/A	N/A	N/A	3	0	N/A	N/A	N/A	4	1	0	0	0	2	0	N/A	N/A	N/A	2	0	N/A	N/A	N/A
03_TUD	3	1	4	-1	0	4	2	0	N/A	N/A	N/A	3	5	-2	0	5	4	6	-3	0	6
04_TUD	3	4	7	-3	0	5	2	0	N/A	N/A	N/A	3	8	-3	0	5	2	0	N/A	N/A	N/A	2	0	N/A	N/A	N/A	1	5	-2	0	2
05_TUD	3	4	4	-2	0	5	2	0	N/A	N/A	N/A	3	7	-4	0	5	2	0	N/A	N/A	N/A	2	0	N/A	N/A	N/A	1	6	-2	0	4
06_TUD	3	4	1	1	0	0	2	0	N/A	N/A	N/A	3	1	5	0	3	2	0	N/A	N/A	N/A	2	3	3	0	3	1	0	N/A	N/A	N/A
07_TUD	3	4	3	-1	0	4	2	0	N/A	N/A	N/A	3	4	-1	0	4	2	0	N/A	N/A	N/A	2	0	N/A	N/A	N/A	1	3	0	0	3
08_TUD	3	4	4	-1	0	2	2	0	N/A	N/A	N/A	3	3	-1	0	1	2	0	N/A	N/A	N/A	2	0	N/A	N/A	N/A	1	3	-1	0	1
09_TUD	3	4	1	-1	0	1	2	0	N/A	N/A	N/A	3	1	-1	0	1	2	0	N/A	N/A	N/A	2	0	N/A	N/A	N/A	1	1	-1	0	1
10_TUD	3	4	4	1	0	0	2	0	N/A	N/A	N/A	3	4	0	0	4	2	0	N/A	N/A	N/A	2	0	N/A	N/A	N/A	1	5	-1	0	4
11_TUD	3	4	2	0	0	1	2	0	N/A	N/A	N/A	3	0	N/A	N/A	N/A	2	0	N/A	N/A	N/A	2	0	N/A	N/A	N/A	1	2	0	0	1
12_TUD	3	4	3	-1	0	0	2	0	N/A	N/A	N/A	3	4	-1	0	0	2	0	N/A	N/A	N/A	2	0	N/A	N/A	N/A	1	2	-1	0	0
13_TUD	3	4	6	-2	0	7	2	0	N/A	N/A	N/A	3	8	-3	0	8	2	0	N/A	N/A	N/A	2	0	N/A	N/A	N/A	1	7	-2	0	6
14_TUD	3	4	4	-2	0	4	2	0	N/A	N/A	N/A	3	6	-3	0	5	2	0	N/A	N/A	N/A	2	0	N/A	N/A	N/A	1	5	-3	0	3
15_TUD	3	3	1	1	0	1	3	1	1	0	1	1	1	1	0	1	4	1	1	0	1	2	0	N/A	N/A	N/A	2	0	N/A	N/A	N/A
16_TUD	3	1	2	-1	0	2	2	0	N/A	N/A	N/A	4	2	-1	0	2	2	0	N/A	N/A	N/A	2	0	N/A	N/A	N/A	3	2	-1	0	2
17_TUD	3	1	4	-3	0	4	2	0	N/A	N/A	N/A	4	2	-3	0	5	2	0	N/A	N/A	N/A	2	0	N/A	N/A	N/A	3	6	-4	0	7
18_TUD	3	1	3	4	0	1	2	0	N/A	N/A	N/A	4	2	4	0	1	2	0	N/A	N/A	N/A	2	0	N/A	N/A	N/A	3	0.5	4	0	0
19_TUD	3	1	2	2	0	2	2	0	N/A	N/A	N/A	4	4	3	0	3	2	0	N/A	N/A	N/A	2	0	N/A	N/A	N/A	3	2	2	0	2
20_TUD	3	1	2	4	0	2	2	0	N/A	N/A	N/A	4	7	3	0	3	2	0	N/A	N/A	N/A	2	0	N/A	N/A	N/A	3	8	0	0	4
21_TUD	3	1	3	1	0	3	2	0	N/A	N/A	N/A	4	6	-2	0	6	2	0	N/A	N/A	N/A	2	0	N/A	N/A	N/A	3	4	0	0	6
[truncated: 11 more columns]

## Sheet: Exp1 Pattern discrimination
	sequence of stimulation patterns with subject response (same/different)													overall correct	ignoring blanks
subject¯ stim→	1	3	2	1	1	4	3	3	2	4	4	1		score /11	score /7		exp #
01_CNRS		diff	diff	diff	same	diff	diff	diff	diff	diff	diff	same		8	4		1
02_CNRS		diff	diff	diff	same	diff	diff	same	diff	diff	same	diff		11	7		1
03_CNRS		diff	diff	diff	same	diff	diff	same	diff	diff	diff	diff		10	6		1
04_CNRS		diff	diff	diff	same	diff	same	same	diff	diff	diff	same		8	4		1
05_CNRS		same	diff	diff	same	diff	diff	same	diff	diff	same	diff		10	6		1
06_CNRS		diff	diff	diff	diff	same	diff	same	diff	diff	diff	diff		8	4		1
07_CNRS		diff	diff	diff	diff	same	diff	diff	diff	diff	same	diff		8	4		1
09_CNRS		diff	diff	diff	diff	diff	diff	diff	diff	diff	diff	diff		8	4		1
08_CNRS		diff	diff	diff	same	diff	diff	same	diff	diff	same	diff		11	7		1

## Sheet: Exp2-3 Block3 discrimination
		stimulation	stimulation	similarity by intensity	similarity by quality	stimulation	similarity by intensity	similarity by quality	stimulation	similarity by intensity	similarity by quality	stimulation	similarity by intensity	similarity by quality	stimulation	similarity by intensity	similarity by quality	stimulation	similarity by intensity	similarity by quality	stimulation	similarity by intensity	similarity by quality	stimulation	similarity by intensity	similarity by quality	stimulation	similarity by intensity	similarity by quality
Subject_ID	exp #	pattern1	pattern2	Similar_int_pattern2	Similar_quali_pattern2	pattern3	Similar_int_pattern3	Similar_quali_pattern3	pattern4	Similar_int_pattern4	Similar_quali_pattern4	pattern5	Similar_int_pattern5	Similar_quali_pattern5	pattern6	Similar_int_pattern6	Similar_quali_pattern6	pattern7	Similar_int_pattern7	Similar_quali_pattern7	pattern8	Similar_int_pattern8	Similar_quali_pattern8	pattern9	Similar_int_pattern9	Similar_quali_pattern9	pattern10	Similar_int_pattern10	Similar_quali_pattern10
01_TUD	3	3	4	10	10	1	0	0	4	10	10	4	10	10	3	0	0	1	0	0	1	0	0	3	0	0	3	10	10
02_TUD	3	3	4	9	9	1	9	9	4	9	9	4	8	9	3	9	9	1			1			3			3	9	9
03_TUD	3	3	4	10	10	1	0	0	4	10	10	4	10	10	3	8	7	1	0	0	1	1	1	3	10	10	3	10	10
04_TUD	3	3	4	3	7	1	6	6	4	4	10	4	3	5	3	10	10	1	5	5	1	10	10	3	8	8	3	4	4
05_TUD	3	3	4	5	5	1	3	3	4	6	5	4	7	6	3	2	3	1	2	3	1	4	5	3	1	2	3	6	6
06_TUD	3	3	4	3	2	1	2	3	4			4			3	10	10	1	3	3	1	10	10	3	9	10	3	8	9
07_TUD	3	3	4	10	10	1	5	5	4	8	8	4	7	7	3	8	8	1	9	9	1	10	10	3	9	9	3	9	9
08_TUD	3	3	4	9	9	1	8	6	4	6	8	4	4	6	3	8	7	1	4	4	1	4	3	3	8	8	3	4	3
09_TUD	3	3	4	9	10	1	8	9	4	8	9	4	7	9	3	7	9	1	6	9	1	5	9	3	5	9	3	4	9
10_TUD	3	3	4	6	6	1	6	6	4	5	6	4	4	4	3	10	3	1	6	5	1	10	5	3	4	10	3	10	2
11_TUD	3	3	4	3	8	1	3	5	4	2	3	4	4	4	3	3	3	1	4	4	1	4	4	3	3	3	3	2	3
12_TUD	3	3	4	9	9	1	6	8	4	9	9	4	9	10	3	10	10	1	5	6	1	3	0	3	5	3	3	5	5
13_TUD	3	3	4	5	5	1	6	6	4	4	4	4	3	3	3	2	2	1	4	4	1	10	10	3	3	3	3	3	3
14_TUD	3	3	4	9	2	1	10	2	4	8	3	4	5	5	3	10	10	1	10	5	1	5	10	3	9	5	3	10	10
15_TUD	3	3	4			1	0	0	4	10	9	4	8	8	3	9	9	1	4	10	1	10	10	3	7	7	3	5	5
16_TUD	3	3	3	10	10	1	10	8	1	10	7	3	10	6	4	10	6	1	10	8	4	10	8	3	10	8	4	10	7
17_TUD	3	3	3	10	10	1	8	10	1	5	5	3	8	8	4	4	4	1	3	3	4	2	2	3	6	6	4	5	5
18_TUD	3	3	3	10	10	1	9	9	1	8	8	3	8	8	4	7	7	1	10	10	4	8	8	3	7	7	4	10	10
19_TUD	3	3	3	8	10	1	7	10	1	10	10	3	10	10	4	10	10	1	10	10	4	7	10	3	10	10	4	10	10
20_TUD	3	3	3	10	10	1	8	1	1	10	10	3	10	1	4	10	10	1	7	1	4	8	1	3	9	10	4	10	10
21_TUD	3	3	3	9	10	1	10	10	1	7	10	3	6	8	4	6	10	1	6	9	4	5	8	3	4	7	4	3	5
01_AUTH	2	3	4	7	8	1	9	9	4	7	7	4	10	10	3	6	7	1	8	8	1	9	8	3	5	5	3	10	10
02_AUTH	2	3	4	0	10	1	5	10	4	7	10	4	8	8	3	2	3	1	0	0	1	8	8	3	0	0	3	8	8
03_AUTH	2	3	4	10	10	1	10	0	4	6	6	4	5	0	3	2	2	1	0	0	1	1	0	3	4	4	3	2	2
04_AUTH	2	3	4	10	10	1	2	2	4	0	0	4	9	9	3	4	4	1	0	0	1	9	9	3	5	5	3	10	10
05_AUTH	2	3	4	0	0	1	0	0	4	2	0	4	8	8	3	0	0	1	8	8	1	6	6	3	4	2	3	9	9
06_AUTH	2	3	4	0	2	1	0	1	4	1	4	4	9	9	3	7	0	1	2	0	1	10	10	3	0	0	3	8	8
07_AUTH	2	3	4	0	0	1	0	0	4	10	10	4	0	0	3	0	0	1	0	0	1	9	9	3	0	0	3	9	9
08_AUTH	2	3	4	10	10	1	7	6	4	7	0	4	8	10	3	2	3	1	10	0	1	9	9	3	0	0	3	9	9
09_AUTH	2	3	4	6	8	1	9	9	4	0	0	4	9	10	3	0	0	1	5	8	1	8	7	3	0	0	3	10	10
10_AUTH	2	3	4	3	4	1	0	0	4	2	0	4	9	9	3	7	6	1	0	0	1	10	10	3	8	0	3	10	10
11_AUTH	2	3	4	7	8	1	0	0	4	0	0	4	9	9	3	2	9	1	9	9	1	10	10	3	5	5	3	10	10
12_AUTH	2	3	4	4	4	1	0	1	4	0	0	4	10	9	3	0	0	1	2	2	1	9	8	3	2	0	3	9	10

## Sheet: Exp2-3 Pattern discrimination
Subject_ID	exp #	Stimulations	Similarity by intensity	Similarity by quality	pattern
01_AUTH	2	1->1	9	8	same
02_AUTH	2	1->1	8	8	same
03_AUTH	2	1->1	1	0	same
04_AUTH	2	1->1	9	9	same
05_AUTH	2	1->1	6	6	same
06_AUTH	2	1->1	10	10	same
07_AUTH	2	1->1	9	9	same
08_AUTH	2	1->1	9	9	same
09_AUTH	2	1->1	8	7	same
10_AUTH	2	1->1	10	10	same
11_AUTH	2	1->1	10	10	same
12_AUTH	2	1->1	9	8	same
01_AUTH	2	1->3	5	5	different
02_AUTH	2	1->3	0	0	different
03_AUTH	2	1->3	4	4	different
04_AUTH	2	1->3	5	5	different
05_AUTH	2	1->3	4	2	different
06_AUTH	2	1->3	0	0	different
07_AUTH	2	1->3	0	0	different
08_AUTH	2	1->3	0	0	different
09_AUTH	2	1->3	0	0	different
10_AUTH	2	1->3	8	0	different
11_AUTH	2	1->3	5	5	different
12_AUTH	2	1->3	2	0	different
01_AUTH	2	1->4	7	7	different
02_AUTH	2	1->4	7	10	different
03_AUTH	2	1->4	6	6	different
04_AUTH	2	1->4	0	0	different
05_AUTH	2	1->4	2	0	different
06_AUTH	2	1->4	1	4	different
07_AUTH	2	1->4	10	10	different
08_AUTH	2	1->4	7	0	different
09_AUTH	2	1->4	0	0	different
10_AUTH	2	1->4	2	0	different
11_AUTH	2	1->4	0	0	different
12_AUTH	2	1->4	0	0	different
01_AUTH	2	3->1	8	8	different
02_AUTH	2	3->1	0	0	different
03_AUTH	2	3->1	0	0	different
04_AUTH	2	3->1	0	0	different
05_AUTH	2	3->1	8	8	different
06_AUTH	2	3->1	2	0	different
07_AUTH	2	3->1	0	0	different
08_AUTH	2	3->1	10	0	different
09_AUTH	2	3->1	5	8	different
10_AUTH	2	3->1	0	0	different
11_AUTH	2	3->1	9	9	different
12_AUTH	2	3->1	2	2	different
01_AUTH	2	3->3	10	10	same
02_AUTH	2	3->3	8	8	same
03_AUTH	2	3->3	2	2	same
04_AUTH	2	3->3	10	10	same
05_AUTH	2	3->3	9	9	same
06_AUTH	2	3->3	8	8	same
07_AUTH	2	3->3	9	9	same
08_AUTH	2	3->3	9	9	same
09_AUTH	2	3->3	10	10	same
10_AUTH	2	3->3	10	10	same
11_AUTH	2	3->3	10	10	same
12_AUTH	2	3->3	9	10	same
01_AUTH	2	3->4	7	8	dfferent
02_AUTH	2	3->4	0	10	dfferent
03_AUTH	2	3->4	10	10	dfferent
04_AUTH	2	3->4	10	10	dfferent
05_AUTH	2	3->4	0	0	dfferent
06_AUTH	2	3->4	0	2	dfferent
07_AUTH	2	3->4	0	0	dfferent
08_AUTH	2	3->4	10	10	dfferent
09_AUTH	2	3->4	6	8	dfferent
10_AUTH	2	3->4	3	4	dfferent
11_AUTH	2	3->4	7	8	dfferent
12_AUTH	2	3->4	4	4	dfferent
01_AUTH	2	4->1	9	9	dfferent
02_AUTH	2	4->1	5	10	dfferent
03_AUTH	2	4->1	10	0	dfferent
04_AUTH	2	4->1	2	2	dfferent
05_AUTH	2	4->1	0	0	dfferent
06_AUTH	2	4->1	0	1	dfferent
07_AUTH	2	4->1	0	0	dfferent
08_AUTH	2	4->1	7	6	dfferent
09_AUTH	2	4->1	9	9	dfferent
10_AUTH	2	4->1	0	0	dfferent
11_AUTH	2	4->1	0	0	dfferent
12_AUTH	2	4->1	0	1	dfferent
01_AUTH	2	4->3	6	7	dfferent
02_AUTH	2	4->3	2	3	dfferent
03_AUTH	2	4->3	2	2	dfferent
04_AUTH	2	4->3	4	4	dfferent
05_AUTH	2	4->3	0	0	dfferent
06_AUTH	2	4->3	7	0	dfferent
07_AUTH	2	4->3	0	0	dfferent
08_AUTH	2	4->3	2	3	dfferent
09_AUTH	2	4->3	0	0	dfferent
10_AUTH	2	4->3	7	6	dfferent
11_AUTH	2	4->3	2	9	dfferent
12_AUTH	2	4->3	0	0	dfferent
01_AUTH	2	4->4	10	10	same
02_AUTH	2	4->4	8	8	same
03_AUTH	2	4->4	5	0	same
04_AUTH	2	4->4	9	9	same
05_AUTH	2	4->4	8	8	same
06_AUTH	2	4->4	9	9	same
07_AUTH	2	4->4	0	0	same
08_AUTH	2	4->4	8	10	same
09_AUTH	2	4->4	9	10	same
10_AUTH	2	4->4	9	9	same
11_AUTH	2	4->4	9	9	same
12_AUTH	2	4->4	10	9	same
01_TUD	3	1->1	0	0	same
02_TUD	3	1->1			same
03_TUD	3	1->1	1	1	same
04_TUD	3	1->1	10	10	same
05_TUD	3	1->1	4	5	same
06_TUD	3	1->1	10	10	same
07_TUD	3	1->1	10	10	same
08_TUD	3	1->1	4	3	same
09_TUD	3	1->1	5	9	same
10_TUD	3	1->1	10	5	same
11_TUD	3	1->1	4	4	same
12_TUD	3	1->1	3	0	same
13_TUD	3	1->1	10	10	same
14_TUD	3	1->1	5	10	same
15_TUD	3	1->1	10	10	same
16_TUD	3	1->1	10	7	same
17_TUD	3	1->1	5	5	same
18_TUD	3	1->1	8	8	same
19_TUD	3	1->1	10	10	same
20_TUD	3	1->1	10	10	same
21_TUD	3	1->1	7	10	same
01_TUD	3	1->3	0	0	different
02_TUD	3	1->3			different
03_TUD	3	1->3	10	10	different
04_TUD	3	1->3	8	8	different
05_TUD	3	1->3	1	2	different
06_TUD	3	1->3	9	10	different
07_TUD	3	1->3	9	9	different
08_TUD	3	1->3	8	8	different
09_TUD	3	1->3	5	9	different
10_TUD	3	1->3	4	10	different
11_TUD	3	1->3	3	3	different
12_TUD	3	1->3	5	3	different
13_TUD	3	1->3	3	3	different
14_TUD	3	1->3	9	5	different
15_TUD	3	1->3	7	7	different
16_TUD	3	1->3	10	6	different
17_TUD	3	1->3	8	8	different
18_TUD	3	1->3	8	8	different
19_TUD	3	1->3	10	10	different
20_TUD	3	1->3	10	1	different
21_TUD	3	1->3	6	8	different
01_TUD	3	1->4	10	10	different
02_TUD	3	1->4	9	9	different
03_TUD	3	1->4	10	10	different
04_TUD	3	1->4	4	10	different
05_TUD	3	1->4	6	5	different
06_TUD	3	1->4			different
07_TUD	3	1->4	8	8	different
08_TUD	3	1->4	6	8	different
09_TUD	3	1->4	8	9	different
10_TUD	3	1->4	5	6	different
11_TUD	3	1->4	2	3	different
12_TUD	3	1->4	9	9	different
13_TUD	3	1->4	4	4	different
14_TUD	3	1->4	8	3	different
15_TUD	3	1->4	10	9	different
16_TUD	3	1->4	10	8	different
17_TUD	3	1->4	2	2	different
18_TUD	3	1->4	8	8	different
19_TUD	3	1->4	7	10	different
20_TUD	3	1->4	8	1	different
21_TUD	3	1->4	5	8	different
01_TUD	3	3->1	0	0	different
02_TUD	3	3->1			different
03_TUD	3	3->1	0	0	different
04_TUD	3	3->1	5	5	different
05_TUD	3	3->1	2	3	different
06_TUD	3	3->1	3	3	different
07_TUD	3	3->1	9	9	different
08_TUD	3	3->1	4	4	different
09_TUD	3	3->1	6	9	different
10_TUD	3	3->1	6	5	different
11_TUD	3	3->1	4	4	different
12_TUD	3	3->1	5	6	different
13_TUD	3	3->1	4	4	different
14_TUD	3	3->1	10	5	different
15_TUD	3	3->1	4	10	different
16_TUD	3	3->1	10	8	different
17_TUD	3	3->1	8	10	different
18_TUD	3	3->1	9	9	different
19_TUD	3	3->1	7	10	different
20_TUD	3	3->1	8	1	different
21_TUD	3	3->1	10	10	different
01_TUD	3	3->3	10	10	same
02_TUD	3	3->3	9	9	same
03_TUD	3	3->3	10	10	same
04_TUD	3	3->3	4	4	same
05_TUD	3	3->3	6	6	same
06_TUD	3	3->3	8	9	same
07_TUD	3	3->3	9	9	same
08_TUD	3	3->3	4	3	same
09_TUD	3	3->3	4	9	same
10_TUD	3	3->3	10	2	same
11_TUD	3	3->3	2	3	same
12_TUD	3	3->3	5	5	same
13_TUD	3	3->3	3	3	same
14_TUD	3	3->3	10	10	same
15_TUD	3	3->3	5	5	same
16_TUD	3	3->3	10	10	same
17_TUD	3	3->3	10	10	same
18_TUD	3	3->3	10	10	same
19_TUD	3	3->3	8	10	same
20_TUD	3	3->3	10	10	same
21_TUD	3	3->3	9	10	same
01_TUD	3	3->4	10	10	different
02_TUD	3	3->4	9	9	different
03_TUD	3	3->4	10	10	different
04_TUD	3	3->4	3	7	different
05_TUD	3	3->4	5	5	different
06_TUD	3	3->4	3	2	different
07_TUD	3	3->4	10	10	different
08_TUD	3	3->4	9	9	different
09_TUD	3	3->4	9	10	different
10_TUD	3	3->4	6	6	different
11_TUD	3	3->4	3	8	different
12_TUD	3	3->4	9	9	different
13_TUD	3	3->4	5	5	different
14_TUD	3	3->4	9	2	different
15_TUD	3	3->4			different
16_TUD	3	3->4	10	6	different
16_TUD	3	3->4	10	7	different
17_TUD	3	3->4	4	4	different
17_TUD	3	3->4	5	5	different
18_TUD	3	3->4	7	7	different
18_TUD	3	3->4	10	10	different
19_TUD	3	3->4	10	10	different
19_TUD	3	3->4	10	10	different
20_TUD	3	3->4	10	10	different
20_TUD	3	3->4	10	10	different
21_TUD	3	3->4	6	10	different
21_TUD	3	3->4	3	5	different
01_TUD	3	4->1	0	0	different
02_TUD	3	4->1	9	9	different
03_TUD	3	4->1	0	0	different
04_TUD	3	4->1	6	6	different
05_TUD	3	4->1	3	3	different
06_TUD	3	4->1	2	3	different
07_TUD	3	4->1	5	5	different
08_TUD	3	4->1	8	6	different
09_TUD	3	4->1	8	9	different
10_TUD	3	4->1	6	6	different
11_TUD	3	4->1	3	5	different
12_TUD	3	4->1	6	8	different
13_TUD	3	4->1	6	6	different
14_TUD	3	4->1	10	2	different
15_TUD	3	4->1	0	0	different
16_TUD	3	4->1	10	8	different
17_TUD	3	4->1	3	3	different
18_TUD	3	4->1	10	10	different
19_TUD	3	4->1	10	10	different
20_TUD	3	4->1	7	1	different
21_TUD	3	4->1	6	9	different
01_TUD	3	4->3	0	0	different
02_TUD	3	4->3	9	9	different
03_TUD	3	4->3	8	7	different
04_TUD	3	4->3	10	10	different
05_TUD	3	4->3	2	3	different
06_TUD	3	4->3	10	10	different
07_TUD	3	4->3	8	8	different
08_TUD	3	4->3	8	7	different
09_TUD	3	4->3	7	9	different
10_TUD	3	4->3	10	3	different
11_TUD	3	4->3	3	3	different
12_TUD	3	4->3	10	10	different
13_TUD	3	4->3	2	2	different
14_TUD	3	4->3	10	10	different
15_TUD	3	4->3	9	9	different
16_TUD	3	4->3	10	8	different
17_TUD	3	4->3	6	6	different
18_TUD	3	4->3	7	7	different
19_TUD	3	4->3	10	10	different
20_TUD	3	4->3	9	10	different
21_TUD	3	4->3	4	7	different
01_TUD	3	4->4	10	10	same
02_TUD	3	4->4	8	9	same
03_TUD	3	4->4	10	10	same
04_TUD	3	4->4	3	5	same
05_TUD	3	4->4	7	6	same
06_TUD	3	4->4			same
07_TUD	3	4->4	7	7	same
08_TUD	3	4->4	4	6	same
09_TUD	3	4->4	7	9	same
10_TUD	3	4->4	4	4	same
11_TUD	3	4->4	4	4	same
12_TUD	3	4->4	9	10	same
13_TUD	3	4->4	3	3	same
14_TUD	3	4->4	5	5	same
15_TUD	3	4->4	8	8	same

## Sheet: Exp4 Preference
Subject_ID	Exp #	preferred stimulation	pair	presentation
01_AUTH	4	1	1 to 3	first
02_AUTH	4	1	1 to 3	first
03_AUTH	4	3	1 to 3	first
04_AUTH	4	1	1 to 3	first
05_AUTH	4	1	1 to 3	first
06_AUTH	4	3	1 to 3	first
07_AUTH	4	1	1 to 3	first
01_TUD	4	1	1 to 3	first
02_TUD	4	1	1 to 3	first
03_TUD	4	1	1 to 3	first
04_TUD	4	1	1 to 3	first
05_TUD	4	3	1 to 3	first
06_TUD	4		1 to 3	first
07_TUD	4	1	1 to 3	first
08_TUD	4	1	1 to 3	first
09_TUD	4	1	1 to 3	first
10_TUD	4		1 to 3	first
11_TUD	4		1 to 3	first
08_AUTH	4	1	1 to 3	first
09_AUTH	4	1	1 to 3	first
10_AUTH	4	1	1 to 3	first
11_AUTH	4	1	1 to 3	first
01_AUTH	4	1	3 to 1	second
02_AUTH	4	3	3 to 1	second
03_AUTH	4	3	3 to 1	second
04_AUTH	4	1	3 to 1	second
05_AUTH	4	1	3 to 1	second
06_AUTH	4	1	3 to 1	second
07_AUTH	4	3	3 to 1	second
01_TUD	4	1	3 to 1	second
02_TUD	4	1	3 to 1	second
03_TUD	4	1	3 to 1	second
04_TUD	4	1	3 to 1	second
05_TUD	4	1	3 to 1	second
06_TUD	4		3 to 1	second
07_TUD	4	1	3 to 1	second
08_TUD	4	1	3 to 1	second
09_TUD	4	1	3 to 1	second
10_TUD	4	3	3 to 1	second
11_TUD	4	1	3 to 1	second
08_AUTH	4	1	3 to 1	second
09_AUTH	4	3	3 to 1	second
10_AUTH	4	1	3 to 1	second
11_AUTH	4	1	3 to 1	second
01_AUTH	4	1	1 to 3	third
02_AUTH	4	1	1 to 3	third
03_AUTH	4	1	1 to 3	third
04_AUTH	4	1	1 to 3	third
05_AUTH	4	1	1 to 3	third
06_AUTH	4	1	1 to 3	third
07_AUTH	4	1	1 to 3	third
01_TUD	4	1	1 to 3	third
02_TUD	4	1	1 to 3	third
03_TUD	4	1	1 to 3	third
04_TUD	4	1	1 to 3	third
05_TUD	4	1	1 to 3	third
06_TUD	4		1 to 3	third
07_TUD	4	1	1 to 3	third
08_TUD	4	1	1 to 3	third
09_TUD	4	3	1 to 3	third
10_TUD	4	3	1 to 3	third
11_TUD	4	1	1 to 3	third
08_AUTH	4	1	1 to 3	third
09_AUTH	4	1	1 to 3	third
10_AUTH	4	1	1 to 3	third
11_AUTH	4	1	1 to 3	third
01_AUTH	4	1	3 to 1	fourth
02_AUTH	4	3	3 to 1	fourth
03_AUTH	4	1	3 to 1	fourth
04_AUTH	4	1	3 to 1	fourth
05_AUTH	4	1	3 to 1	fourth
06_AUTH	4	3	3 to 1	fourth
07_AUTH	4	1	3 to 1	fourth
01_TUD	4	1	3 to 1	fourth
02_TUD	4	1	3 to 1	fourth
03_TUD	4	1	3 to 1	fourth
04_TUD	4	1	3 to 1	fourth
05_TUD	4	3	3 to 1	fourth
06_TUD	4		3 to 1	fourth
07_TUD	4	1	3 to 1	fourth
08_TUD	4	3	3 to 1	fourth
09_TUD	4	1	3 to 1	fourth
10_TUD	4	3	3 to 1	fourth
11_TUD	4	3	3 to 1	fourth
08_AUTH	4	1	3 to 1	fourth
09_AUTH	4	1	3 to 1	fourth
10_AUTH	4	1	3 to 1	fourth
11_AUTH	4	1	3 to 1	fourth

## Sheet: Exp4 Pattern discrimination
Subject_ID	1triplet_113_1correct_2false	2triplet_311_1correct_2false	3triplet_133_1correct_2false	4triplet_313_1correct_2false	5triplet_131_1correct_2false	6triplet_331_1correct_2false	7triplet_311_1correct_2false	8triplet_313_1correct_2false	9triplet_113_1correct_2false	10triplet_131_1correct_2false	11triplet_133_1correct_2false	12triplet_331_1correct_2false	exp #
01_AUTH	1	1	1	1	1	1	2	1	1	1	1		4
02_AUTH	2	2	1	1	1	2	1	1	1	1	2		4
03_AUTH	1	1	2	2	2	1	2	2	1	1	2		4
04_AUTH	1	1	2	1	2	1	1	1	1	2	1		4
05_AUTH	2	1	1	1	1	1	1	1	1	1	1		4
06_AUTH	1	2	2	2	1	1	1	2	1	1	2		4
07_AUTH	1	1	1	1	1	2	1	1	2	1	1		4
01_TUD	1	1	2	2	1	2	2	2	2	1	2		4
02_TUD	1	1	2	2	2	1	2	1	1	1	1		4
03_TUD	2	1	2	2	1	1	2	1	1	2	1		4
04_TUD	1	1	1	1	1	1	1	1	1	2	1		4
05_TUD	1	1	1	1	1	1	1	1	1	1	2	1	4
06_TUD	1	2	2	1	1	1	1	1	2	2	2	1	4
07_TUD	1	1	1	1	1	1	1	1	1	1	1	1	4
08_TUD	1	2	1	2	2	2	1	2	1	1	2	2	4
09_TUD	1	1	1	1	1	1	1	2	1	1	1	1	4
10_TUD	2	1	1		1	1	1	1	1		1	1	4
11_TUD	2	1	2	1	2	2	1	2	2	2	1	1	4
12_TUD	2	1	1	1	1	1	1	1	1	1	1	1	4
08_AUTH	1	1	1	1	1	1	1	1	1	1	1	1	4
09_AUTH	1	2	2	1	1	2	2	2	1	1	2	2	4
10_AUTH	1	1	2	2	2	2	2	1	1	1	2	2	4
11_AUTH	1	1	2	2	1	2	1	1	1	1	1	2	4

[truncated: 1 more sheets: Exp1-3 cross-modal]
